# Supplementary material for: Reprogramming of epidermal keratinocytes by PITX1 transforms the cutaneous cellular landscape and promotes wound healing
Source: JCI Insight. 2024 Dec 20;9(24):e182844. doi: 10.1172/jci.insight.182844 (PMC11665584; doi:10.1172/jci.insight.182844)
Supplement: Supplemental table 1 [file jciinsight-9-182844-s159.xlsx]

## Sheet: Sheet1
Supplemental Table 1: Xenium Gene Panel for Mouse Skin
Abca8a
Abcc9
Ackr1
Acta2
Adam10
Adgrl4
Alas2
Aldh1a3
Angptl1
Angptl2
Angptl4
Anxa3
App
Areg
Arf6
Arg1
Arrdc4
Atf3
Atoh1
Barx2
Bmp2
Bmp4
Bmp7
Bmpr1a
Bmpr2
C1qa
C3ar1
Ccl12
Ccl19
Ccl27a
Ccl3
Ccl4
Ccl7
Ccl8
Ccn1
Ccn4
Ccr1
Ccr2
Ccr5
Cd207
Cd209f
Cd34
Cd3g
Cd44
Cd52
Cd63
Cd68
Cd7
Cd74
Cd79a
Cdc20
Cdh11
Cdh3
Cdh5
Cebpb
Cebpg
Cenpf
Chad
Chil3
Cidea
Clca3a2
Cnfn
Cnn1
Cntfr
Col14a1
Col17a1
Col1a1
Col5a1
Col6a1
Col7a1
Crabp1
Crabp2
Cryba2
Csf1r
Csf3
Cstdc5
Ctf1
Ctss
Cxcl1
Cxcl12
Cxcl13
Cxcl16
Cxcl3
Cxcl5
Cxcr2
Cxcr6
Cyp26b1
Des
Dkk2
Dlk2
Dlx3
Dnajb1
Drp2
Dsc1
Dsc2
Dsc3
Dsg1a
Dsg1b
Dsg2
Dsg3
Dsg4
Efemp1
Efna2
Efna3
Efna4
Efnb1
Egfr
Elovl6
Epha4
Epha5
Ephb3
Ephb4
Erbb2
Erbb3
Ezh2
F10
Fabp5
Fcgbp
Fgf2
Fgfr2
Fgfr4
Flg
Flg2
Flt1
Fn1
Fos
Foxp3
Fzd1
Fzd3
Fzd5
Gja1
Gm2a
Gpr171
Gpx3
Grhl3
Grn
Gsdmc
Gstm5
Hbegf
Hdc
Hdgf
Hist1h1b
Hpgd
Hrnr
Icam1
Icos
Id1
Id3
Igf1
Igf1r
Igf2
Igf2r
Igfbp2
Igfbp3
Igfbp4
Igfbp5
Igfbp6
Igfbp7
Igkc
Il18r1
Il1b
Il1f6
Il1f8
Il1r1
Il1rap
Il1rn
Il34
Il6st
Il7r
Itga1
Itga3
Itga5
Itga6
Itgam
Itgax
Itgb1
Itgb3
Itgb4
Itgb5
Itgb6
Ivl
Jag1
Jchain
Jun
Junb
Kcna1
Klf4
Krt1
Krt15
Krt16
Krt17
Krt18
Krt23
Krt4
Krt5
Krt6a
Krt7
Krt75
Krt77
Krt78
Krt79
Krt8
Krtap17-1
Lama3
Lama5
Lamc1
Lbh
Lgr5
Lgr6
Lhx2
Lor
Lrig1
Lrp1
Lrp6
Lrrc15
Lum
Lyve1
Lyz2
Mcpt4
Mcpt8
Mdk
Mgl2
Mlana
Mmp12
Mmp14
Mmp2
Mmp3
Mmp9
Mmrn1
Mrc1
Ms4a1
Ms4a7
Mt3
Mt4
Myh11
Napsa
Ncam1
Ncmap
Nectin2
Nkg7
Notch1
Notch2
Palld
Pdgfa
Pdgfb
Pdgfra
Pdgfrb
Pecam1
Penk
Pf4
Pi16
Pitx1
Plac8
Plet1
Plxnb2
Postn
Ppara
Pparg
Prc1
Prxl2a
Ptch1
Ptch2
Ptn
Ptprz1
Pttg1
Ptx3
Rbp1
Retnla
Robo1
Rora
Rrm2
Rtn4
Rxra
S100a8
Saa3
Scd2
Scn7a
Sdc1
Sdc2
Sdc4
Serpinb2
Serpinb3b
Shh
Slpi
Sorl1
Sostdc1
Sox2
Sox9
Spp1
Sprr1a
Sprr1b
Sprr2a3
Sprr2d
Sprr3
Stfa3
Tgfa
Tgfb1
Tgfb3
Tgfbi
Tgfbr1
Tgfbr3
Tgm3
Thbs1
Thbs2
Timp1
Timp3
Tnc
Tnf
Tnip3
Tnxb
Top2a
Trem1
Trp63
Tsc22d1
Tyms
Uhrf1
Vim
Vwf
Wfdc18
Wfdc3
Wif1
Wnt10a
Wnt16
Wnt4
Wnt5a
Wnt6
Wnt7a
Xcl1
