# Supplementary material for: Reprogramming of epidermal keratinocytes by PITX1 transforms the cutaneous cellular landscape and promotes wound healing
Source: JCI Insight. 2024 Dec 20;9(24):e182844. doi: 10.1172/jci.insight.182844 (PMC11665584; doi:10.1172/jci.insight.182844)
Supplement: Supporting data values [file jciinsight-9-182844-s160.xlsx]

## Sheet: Fig 1C
	Cell Counts
	Sample	Keratinocyte	Immune	Fibroblast	Vascular	Neural	Salivary	Melanocyte	Skeletal Muscle	Total Cells
	Control Skin	92225	22781	34919	3260	1081	216	322	184	154988
	PITX1+ Skin	87575	31807	27421	4955	898	294	79	301	153330
	Buccal	50619	3700	7030	4777	1007	3924	30	167	71254
	Proportion
	Sample	Keratinocyte	Immune	Fibroblast	Vascular	Neural	Salivary	Melanocyte	Skeletal Muscle
	Control Skin	59.5046	14.6986	22.5301	2.10339	0.697473	0.139366	0.207758	0.118719
	PITX1+ Skin	57.1154	20.7441	17.8836	3.23159	0.585665	0.191743	0.0515229	0.196309
	Buccal	71.0402	5.19269	9.86611	6.70419	1.41325	5.50706	0.0421029	0.234373

## Sheet: Fig 1D
	Cell Counts
	Sample	Keratinocyte	Immune	Fibroblast	Vascular	Neural	Mesenchymal	Salivary	Total
	Control Skin 1	6436	4968	4036	1468	419	2256	40	19623
	Control Skin 2	4944	2758	3456	935	319	1522	16	13950
	Control Skin 3	5392	3820	4291	1085	238	2006	11	16843
	PITX1+ Skin 1	23344	18574	18413	2523	425	2541	131	65951
	PITX1+ Skin 2	34923	17693	19079	3863	307	2337	63	78265
	PITX1+ Skin 3	21655	6384	8616	2509	357	2073	25	41619
	PITX1+ Skin 4	12881	4141	6944	2425	632	1896	13	28932
	Buccal 1	4399	1128	1861	1770	482	2196	489	12325
	Buccal 2	4337	1523	1828	1665	515	2302	215	12385
	Buccal 3	21	621	485	654	153	848	8	2790
	Buccal 4	3976	608	1830	1500	388	1310	2	9614
	Buccal 5	4438	1245	3232	3059	582	2825	4	15385
	Buccal 6	2335	794	1184	1445	379	1270	1	7408
	Buccal 7	1294	607	458	883	108	411	2721	6482
	Total	130375	64864	75713	25784	5304	25793	3739	331572
	Total Cell Counts
	Sample	Keratinocyte	Immune	Fibroblast	Vascular	Neural	Mesenchymal	Salivary	Total
	Control Skin	16772	11546	11783	3488	976	5784	67	50416
	PITX1+ Skin	92803	46792	53052	11320	1721	8847	232	214767
	Buccal	20800	6526	10878	10976	2607	11162	3440	66389
	Total	130375	64864	75713	25784	5304	25793	3739	331572
	Proportion
	Sample	Keratinocyte	Immune	Fibroblast	Vascular	Neural	Mesenchymal	Salivary
	Control Skin	33.2672	22.9015	23.3715	6.91844	1.93589	11.4725	0.132894
	PITX1+ Skin	43.211	21.7873	24.7021	5.27083	0.801334	4.11935	0.108024
	Buccal	31.3305	9.82994	16.3852	16.5329	3.92686	16.813	5.18158

## Sheet: Fig 2A
		Proliferating	Epithelial Basal	Epithelial Suprabasal	Total cells
	control skin	9979	24600	19820	54399
	dox skin	11772	28703	10777	51252
	Control vs. Pitx1+
	Sig. (FDR < 0.05)
	Log2(1.5)			< -1.5
		Proliferating	Oral Basal	Oral Transitional	Oral Suprabasal	Total cells
	buccal	9253	11111	7224	14412	42000

## Sheet: Fig 4A
		Dermal_Fibroblast_1	Dermal_Fibroblast_2	Stromal_Fibroblast_1	Stromal_Fibroblast_2	Dermal_Papilla	Dermal_Sheath
	control skin	13522	3815	13725	667	1987	1655	35371
	dox skin	9804	3013	8445	41	2488	2780	26571
	buccal	1948	2496	1259	29	280	412	6424
		25274	9324	23429	737	4755	4847	68366
	Control vs. Pitx1+
	Sig. (FDR < 0.05)
	Log2(1.5)				< -4	> 1.5	> 2
	Control vs. Buccal
	Sig. (FDR < 0.05)
	Log2(1.5)		> 2	< -1.5	< -4
		Log2 values are relative to control (e.g., > 1.5 is a 1.5-fold enrichement in Pitx1+ over control
		>|1.5|	*
		>|2|	**
		>|4|	***

## Sheet: Fig 4D
		T_cell	Proliferating_T_cell	NK_cell	Macrophage_1	Macrophage_2	Dendritic_1	Langerhans	Monocyte	Neutrophil_1	Neutrophil_2	Dendritic_2	Macrophage_3
	control skin	2421	56	1904	10071	89	4983	1778	1380	164	17	531	28	23422
	dox skin	2460	74	1296	8405	998	6602	904	2151	5377	868	1555	1105	31795
	buccal	550	28	361	854	283	952	393	189	95	8	78	32	3823
		5431	158	3561	19330	1370	12537	3075	3720	5636	893	2164		59040
	Control vs. Pitx1+
	Sig. (FDR < 0.05)
	Log2(1.5)			< -1.5	< -2	> 4		< -1.5		> 4	> 4	> 2	> 4
	Control vs. Buccal
	Sig. (FDR < 0.05)
	Log2(1.5)		> 2		< -1.5	> 4				> 2	> 2		> 4
		Log2 values are relative to control (e.g., > 1.5 is a 1.5-fold enrichement in Pitx1+ over control
		>|1.5|	*
		>|2|	**
		>|4|	***								Neutrophil
										Control skin	181
										Pitx1+ Skin	6245
										Buccal	103

## Sheet: Fig 6B
Normalized Wound Closure %
	Day 0	Day 2	Day 4	Day 6	Day 8	Day 10	Day 12
Control 1	92.4367	121.234	90.7973	76.0327	65.1565	34.6971	12.3253
Control 2	87.9488	93.8938	65.8556	58.088	35.5189	16.6346	8.47645
Control 3	115.43	130.143	101.198	76.7212	38.9548	13.2884	7.5906
Control 4	110.644	115.002	87.9091	54.4036	33.8313	17.9538	11.9286
Control 5	100.88	121.864	88.6005	52.9861	28.7094	17.3792	9.47988
Control 6	110.644	105.346	71.1742	43.1996	25.9537	11.6477	8.83972
Control 7	89.7075	102.73	58.3673	43.6382	32.3175	22.629	9.95682
Control 8	98.097	108.82	96.4895	58.9554	29.2765	23.7378	18.8902
Control 9	85.4789	132.231	100.035	53.4493	19.9861	10.8093	3.50546
Control 10	109.376	99.344	78.8449	53.0602	41.5346	20.4727	5.58671
Control 11	99.3561	116.389	93.1105	72.5031	46.4089	19.9303	7.89907
Avg	100	113.363	84.762	58.458	36.1498	19.0163	9.49808
SEM	3.12853	3.76247	4.31221	3.55875	3.65785	2.01839	1.21059
	Day 0	Day 2	Day 4	Day 6	Day 8	Day 10	Day 12
PITX1+ 1	111.419	88.1996	48.2387	38.3958	31.4019	23.8372	16.6702
PITX1+ 2	119.891	77.976	57.2049	32.8949	20.9531	9.82979	8.40908
PITX1+ 3	102.216	84.9401	64.3364	26.2701	17.3645	13.9739	5.52326
PITX1+ 4	111.232	90.1375	57.61	37.8817	19.3961	10.6997	5.26649
PITX1+ 5	102.284	70.7077	56.3649	36.5695	22.3169	15.6735	9.57802
PITX1+ 6	120.218	110.616	89.3263	35.9206	18.6298	9.77242	7.41659
PITX1+ 7	100.217	97.8411	77.535	43.3483	16.7497	5.67999	4.11524
PITX1+ 8	108.496	82.0826	79.428	56.4049	25.8468	8.64897	5.2291
PITX1+ 9	81.3787	101.33	75.7146	55.6746	26.701	16.5642	7.91797
PITX1+ 10	110.658	62.8333	49.1022	38.1483	25.1086	14.3805	8.21145
PITX1+ 11	98.3094	86.2259	43.6289	44.7285	23.2929	12.6711	7.88962
Avg	106.029	86.6263	63.4991	40.567	22.5237	12.8847	7.83882
SEM	3.31207	4.10128	4.50037	2.73485	1.35512	1.47212	1.01946

## Sheet: Fig 6C
Re-epithelization
			Ctl								DOX2
		1	1=2	433	404.732					7	7=2	424	491.5
			1=4	376.465							7=4	559						Ctl	DOX
																		433	424		0.0136122
																		376.465	559
		2	2=2	368	350.375					8	8=2	498	525.756					368	498
			2=4	332.749							8=3	553.513						332.749	553.513
																		480.233	359.511
		3	3=1	480.233	439.116					9	9=1	359.511	347.878					398	336.245
			3=2	398							9=4	336.245						414.72	411.584
																		176.204	435.915
		4	4=2	414.72	295.462					10	10=1	411.584	423.75					308.62	625.353
			4=4	176.204							10=4	435.915						354	1474.75
																		283	753.483
		5	5=1	308.62	331.31					11	11=1	625.353	1050.05					214.269	664.587
			5=3	354							11=3	1474.75
																		984.091	963.636
		6	6=1	283	248.635					12	12=2	753.483	709.035				919.847	855.602	1270.45	1117.05
			6=4	214.269							12=3	664.587						836.364	1131.82
																	796.306	756.248	1257.98	1194.9
																		1091.44	817.07
																	997.992	904.545	764.193	790.632
																		942.545	935.418
																	671.505	400.464	990.716	963.067
							404.732	491.5		0.0443665								701.409	1421.26
							350.375	525.756									752.977	804.545	3351.71	2386.49
							439.116	423.75										643.182	1712.46
							295.462	1050.05									565.078	486.975	1510.42	1611.44
							331.31	709.035
																	Average	783.951	1343.93
																	STDEV	201.192	694.683
																	SE	58.079	200.538
																			0.015958
																						Average	SE	T Test
																					Ctl	783.951	58.079	0.015958
																					TG	1335.22	203.001
Granulation
													100X100	10000	1978
			Ctl
		1	1=4	24178				DOX2					Ctl	TG		0.0174728
							7	7=3	86283				24178	86283
													50929	56505
													40064	56700
		2	2=1	50929									22751	97719
							8	8=4	56505				33750	50615
													33545	35597
		3	3=2	40064
							9	9=1	56700				0.122235	0.436213
													0.257477	0.285667
		4	4=2	22751									0.202548	0.286653
							10	10=1	97719				0.11502	0.494029
													0.170627	0.25589
		5	5=4	33750									0.16959	0.179965
							11	11=4	50615
													0.172916	0.32307
		6	6=1	33545									0.0528498	0.118107
							12	12=3	35597				0.0215758	0.0482169
																	0.32307
														Average	SE	T Test
													Ctl	0.172916	0.0215758	0.0174728
													TG	0.32307	0.0482169

## Sheet: Fig 6E
		Keratinocyte	Immune	Fibroblast	Vascular	Melanocyte	Skeletal Muscle
	control skin	8164	13656	1317	542	88	413	24180
	dox skin	12908	23684	2519	543	140	179	39973
		21072	37340	3836	1085	228	592	64153
	Control vs. Pitx1+
	Sig. (FDR < 0.05)
	Log2(1.5)				< -1.5		< -2
	control skin	33.7634	56.4764	5.44665	2.24152	0.363937	1.70802
	dox skin	32.2918	59.25	6.30175	1.35842	0.350236	0.447802

## Sheet: Fig 7A
		Epithelial_Basal	Epithelial_Suprabasal	Proliferating_Keratinocyte	Upper_HF_Suprabasal	Sebaceous	HFSC_1	HFSC_2	Lower_HF_1	Lower_HF_2	Wound_Activated	Wound_Migratory
	control wound	964	871	409	877	163	1217	1104	647	175	1210	527	8164
	dox wound	1777	721	902	562	473	2808	722	2095	1179	830	839	12908
		2741	1592	1311	1439	636	4025	1826	2742	1354	2040	1366	21072
	Control vs. Pitx1+
	Sig. (FDR < 0.05)
	Log2(1.5)		< -1.5		< -2	> 1.5		< -2	> 2	> 4	< -2
		IFE	HF
	control wound	3981	4183
	dox wound	5069	7839
	control wound	48.7629	51.2371
	dox wound	39.2702	60.7298

## Sheet: Fig 7C
		T_cell	NK_cell	pDC	Macrophage_1	Macrophage_2	Macrophage_3	Dendritic_1	Dendritic_2	Dendritic_3	Langerhans	Monocyte	Neutrophil_1	Neutrophil_2
	control skin	814	377	77	2942	1047	2030	3191	197	123	193	686	1850	129	13656
	dox skin	742	279	128	2871	1344	2782	3667	189	81	263	1298	9672	368	23684
		1556	656	205	5813	2391	4812	6858	386	204	456	1984	11522	497	37340
	Control vs. Pitx1+
	Sig. (FDR < 0.05)
	Log2(1.5)	< -1.5	< -2		< -1.5			< -1.5	< -1.5	< -2			> 2	> 1.5
													93.4816
													96.3347

[truncated: 16 more sheets: SupFig 1B, SupFig 1C, SupFig 1D, SupFig 2B, SupFig 2C, SupFig 3D, SupFig 4A, SupFig 4C, SupFig 6C, SupFig 6D, SupFig 7C, SupFig 7D, SupFig 7E, SupFig 11D, SupFig 12C, SupFig 12D]
